# Supplementary material for: Nutritional Provision of Iron Complexes by the Major Allergen Alt a 1 to Human Immune Cells Decreases Its Presentation
Source: Int J Mol Sci. 2023 Jul 25;24(15):11934. doi: 10.3390/ijms241511934 (PMC10418924; doi:10.3390/ijms241511934)
Supplement: Supplementary file 1 [file ijms-24-11934-s001.zip]

Archive with 1 entries (1 files):
- ijms-2455438-supplementary.pdf
